# Supplementary material for: Yield of array‐CGH analysis in Tunisian children with autism spectrum disorder
Source: Mol Genet Genomic Med. 2022 Jun 27;10(8):e1939. doi: 10.1002/mgg3.1939 (PMC9356560; doi:10.1002/mgg3.1939)
Supplement: Supplementary file 2 — Table S1 [file MGG3-10-e1939-s001.xlsx]

## Sheet: CNV list
		ACMG scores:
		1-Benign
		2-Uncertain clinical significance; likely benign:
		3-Uncertain clinical significance (no subclassification)
		4-Uncertain clinical significance - likely pathogenic
		5-Pathogenic
N	FAMILY_ID	ACMG Score	UCSC	Chromosome	Band	Start	End	Dup/Del	Dimensions (kb)	DGV	Gene (OMIM)	Decipher
1	1	1	chr1:149041933-149378266	1	q21.2	149041933	149378266	Del	336333	Common	NBPF25P, LOC388692, FAM231D, FCGR1CP (* 601503)	no
			chr7:142825843-142890668	7	q34	142825843	142890668	Del	64825	Common	PIP (* 176720), TAS2R39	264972 (present in population)
2	2	3	chr11:44242500-44305707	11	p11.2	44242500	44305707	Dup	63207	Rare	EXT2 (* 608210) , ALX4 (* 605420)	no
			chr16:19103586-19202322	16	p12.3	19103586	19202322	Dup	98736	Rare	ITPRIPL2, SYT17	no
			chr19:16127687-16148988	19	p13.12	16127687	16148988	Dup	21301	Rare	LINC00661,LINC00905	no
			chrX:1417652-1446846	X	p22.33	1417652	1446846	Dup	29194	Rare	CSF2RA (* 306250)	no
			chrX:1731671-1765045	X	p22.33	1731671	1765045	Dup	33374	Rare	ASMT (* 300015)	433263
3	3	3	chr1:149041933-149243967	1	q21.2	149041933	149243967	Del	202034	Common	NBPF25P	no
			chr2:152849387-152869902	2	q23.3	152849387	152869902	Del	20515	Rare	CACNB4 (* 601949)	no
			chr6:266079-389482	6	p25.3	266079	389482	Del	123403	Common	DUSP22 (* 616778)	no
			chr8:42938288-43396776	8	p11.21 - p11.1	42938288	43396776	Dup	458488	Common	FNTA (* 134635), POMK (* 615247), HGSNAT (* 610453), POTEA (* 608915)	371396 (likely benign)
4	3	3	chr2:152849387-152869902	2	q23.3	152849387	152869902	Del	20515	Rare	CACNB4 (* 601949)	no
			chr6:266079-389482	6	p25.3	266079	389482	Del	123403	Common	DUSP22 (* 616778)	no
			chr7:62460665-62926070	7	q11.21	62460665	62926070	Dup	465405	Rare	ZNF733P, LOC100287834, LOC100287704	no
			chr8:42938288-43396776	8	p11.21 - p11.1	42938288	43396776	Dup	458488	Common	FNTA (* 134635), POMK (* 615247), HGSNAT (* 610453), POTEA (* 608915)	371396 (likely benign)
5	4	3	chr1:248738898-248785562	1	q44	248738898	248785562	Del	46664	Common	OR2T10	no
			chr10:46976157-47702587	10	q11.22	46976157	47702587	Dup	726430	Common	GPRIN2 (* 611240), NPY4R (* 601790) , CH17-360D5.1, LINC00842, HNRNPA1P33, ANXA8 (* 602396), FAM25C, FAM25G, AGAP9, BMS1P6, FAM35DP, ANTXRLP1, ANTXRL	no
			chr10:68087319-68479279	10	q21.3	68087319	68479279	Del	391960	Rare	CTNNA3 (* 607667)	no
			chrX:148736043-148798821	X	q28	148736043	148798821	Dup	62778	Rare	MAGEA11 (* 300344)	no
6	5	3	chr1:248738898-248808452	1	q44	248738898	248808452	Del	69554	Common	OR2T10, OR2T11, OR2T35	no
			chr7:111149107-111209685	7	q31.1	111149107	111209685	Del	60578	Rare	IMMP2L (* 605977)	no
			chrX:1731671-1748307	X	p22.33	1731671	1748307	Dup	16636	Common	ASMT (* 300015)	no
			chrY:1681671-1698307	Y	p11.32	1681671	1698307	Dup	16636	Rare	ASMT (* 300015)	no
7	6	2	chr6:29854870-29896710	6	p22.1	29854870	29896710	Del	41840	Common	HLA-G (* 142871), HLA-H, HLA-J , HCG4B, BC035647	291736 (benign)
			chr7:78341953-78388107	7	q21.11	78341953	78388107	Del	46154	Rare	MAGI2 (* 606382)	no
			chr8:39237438-39374789	8	p11.22	39237438	39374789	Del	137351	Common	ADAM5, ADAM3A	no
			chr14:83096205-83210756	14	q31.1	83096205	83210756	Dup	114551	Rare	LINC02301	no
8	7		chr8:111963382-112265777	8	q23.2 - q23.3	111963382	112265777	Del	302395	Rare	LINC01608, LINC01609	no
		2	chrX:155196740-155215135	X	q28	155196740	155215135	Del	18395	Rare	no genes (nearby VAMP7)	no
			chrY:59299746-59318141	Y	q12	59299746	59318141	Del	18395	Rare	no genes (nearby VAMP7)	no
9	8	3	chr3:97875805-97981668	3	q11.2	97875805	97981668	Dup	105863	Rare	OR5H15	no
			chr4:9558084-9803555	4	p16.1	9558084	9803555	Del	245471	Rare	DRD5 (* 126453)	no
10	9		chr5:684829-777000	5	p15.33	684829	777000	Dup	92171	Common	TPP, ZDHH11B	no
		2	chr6:29854870-29896710	6	p22.1	29854870	29896710	Del	41840	Common	HLA-G (* 142871), HLA-H, HLA-J, HCG4B, BC035647	291736 (benign)
			chrX:192721-399493	X	p22.33	192721	399493	Dup	206772	Rare	PLCXD1 (* 300974), GTPBP6 (* 300124), LINC00685, PPP2R3B (* 300339)	no
11	10	1	chr1:248756215-248785562	1	q44	248756215	248785562	Del	29347	Common	OR2T10	no
			chr6:29854870-29887327	6	p22.1	29854870	29887327	Del	32457	Common	HLA-G (* 142871), HLA-H, HLA-J, AK097625	no
12	11	4	chr6:29854870-29896710	6	p22.1	29854870	29896710	Del	41840	Common	HLA-G (* 142871), HLA-H, HLA-J , HCG4B, BC035647	291736 (benign)
			chr6:162847908-163036272	6	q26	162847908	163036272	Del	188364	Rare	PRKN (* 602544)	no
			chr9:204193-340142	9	p24.3	204193	340142	Dup	135949	Common	DOCK8-AS1, DOCK8 (* 611432)	338655, 424288 (pathogenic), 435188
			chr11:87058503-87381659	11	q14.2	87058503	87381659	Dup	323156	Rare	no genes (TMEM135 nearby)	no
			chr15:43916956-43988818	15	q15.3	43916956	43988818	Del	71862	Common	RP11315A19.1, CATSPER2 (* 607249), CKMT1A (* 613415), AX748052, PPIP5K1 (* 610979)	318852 (uncertain)
			chrX:1414925-1444527	X	p22.33	1414925	1444527	Dup	29602	Rare	CSF2RA (* 306250)	no
13	12	2	chrX:148886475-149105871	X	q28	148886475	149105871	Dup	219396	Rare	LINC00850 (* 300892), MAGEA8-AS1, MAGEA8 (* 300341), HSFX4, EOLA2	no
14	13	2	chr1:189542462-189770758	1	q31.1	189542462	189770758	Del	228296	Rare	no genes (nearby FAM5C)	no
			chr6:29854870-29887327	6	p22.1	29854870	29887327	Del	32457	Common	HLA-G (* 142871), HLA-H, HLA-J, AK097625	no
			chrX:8448259-8572900	X	p22.31	8448259	8572900	Dup	124641	Rare	ANOS1 (* 300836)	no
			chrX:103261576-103303380	X	q22.2	103261576	103303380	Dup	41804	Common	H2BW1 (* 300507), H2BW2	no
15	14	3	chrX:61091-169113	X	p22.33	61091	169113	Del	108022	Rare	no genes	no
			chrX:1731671-1748307	X	p22.33	1731671	1748307	Dup	16636	Common	ASMT (* 300015)	no
			chrY:11091-119113	Y	p11.32	11091	119113	Del	108022	Rare	no genes	no
			chrY:1681671-1698307	Y	p11.32	1681671	1698307	Dup	16636	Rare	ASMT (* 402500)	no
16	15	2	chr11:64755417-64775925	11	q13.1	64755417	64775925	Del	20508	Rare	BATF2 (* 614983)	no
			chrX:1731671-1748307	X	p22.33	1731671	1748307	Dup	16636	Common	ASMT (* 300015)	no
			chrY:1681671-1698307	Y	p11.32	1681671	1698307	Dup	16636	Rare	ASMT (* 402500)	no
			chrY:27328275-28660436	Y	q11.23	27328275	28660436	Dup	1332161	Rare	TTTY17B, TTTY17A, TTTY17C, GOLGA2P2Y, GOLGA2P3Y, CSPG4P1Y, CDY1, CDY1B, TTTY3B, TTTY3	407575
17	16	2	chr6:32480027-32521929	6	p21.32	32480027	32521929	Del	41902	Common	HLA-DRB5 (* 604776), HLA-DRB6 (* 142860)	no
			chr9:204193-266104	9	p24.3	204193	266104	Dup	61911	Common	DOCK8-AS1, DOCK8 (* 611432)	410972 (Uncertain)
18	17	3	chr2:110862477-110980401	2	q13	110862477	110980401	Del	117924	Common	MALL (* 602022), NPHP1 (* 607100) , MTLN	no
			chr5:20642797-20712049	5	p14.3	20642797	20712049	Del	69252	Rare	LINC02241	426301
			chr10:135254039-135377532	10	q26.3	135254039	135377532	Dup	123493	Common	SCART1, CYP2E1 (* 124040), SYCE1 (* 611486)	no
			chr11:7729204-7826827	11	p15.4	7729204	7826827	Del	97623	Rare	OR5P2	no
			chr20:14824372-14972254	20	p12.1	14824372	14972254	Del	147882	Common	MACROD2 (* 611567), MACROD2-AS1	no
			chrX:54800624-54834642	X	p11.21	54800624	54834642	Dup	34018	Rare	ITIH6, MAGED2 (* 300470)	no
19	18		chr1:148936653-149224043	1	q21.2	148936653	149224043	Del	287390	Common	NBPF25P	no
		2	chr6:266079-389482	6	p25.3	266079	389482	Del	123403	Common	DUSP22 (* 616778)	no
			chr9:314969-416351	9	p24.3	314969	416351	Dup	101382	Rare	DOCK8 (* 611432)	no
20	19	2	chr5:20642797-20731709	5	p14.3	20642797	20731709	Del	88912	Rare	LINC02241	no
			chr6:266079-378956	6	p25.3	266079	378956	Del	112877	Common	DUSP22 (* 616778)	no
21	20	3	chr5:41487476-41585063	5	p13.1	41487476	41585063	Del	97587	Rare	PLCXD3 (* 617016)	no
			chr10:46976157-47702587	10	q11.22	46976157	47702587	Dup	726430	Common	GPRIN2, NPY4R, CH17-360D5.1, LINC00842, HNRNPA1P33, ANXA8, FAM25C, FAM25G, AGAP9, BMS1P6, FAM35DP, ANTXRLP1, ANTXRL	no
			chr11:7817491-7847049	11	p15.4	7817491	7847049	Del	29558	Common	OR5P2, OR5P3	no
			chr13:94319604-94382644	13	q31.3	94319604	94382644	Del	63040	Rare	GPC6 (* 604404)	no
22	21	1	chr7:38296176-38393721	7	p14.1	38296176	38393721	Del	97545	Common	TARP, TRG-AS1	no
			chr22:24347959-24390254	22	q11.23	24347959	24390254	Dup	42295	Common	LOC391322, GSTT1 (* 600436), GSTTP2	no
23	22	5	chr15:30652489-32510863	15	q13.2 - q13.3	30652489	32510863	Del	1858374	Rare	CHRFAM7A (* 609756), GOLGA8R, ULK4P1, ULK4P2, GOLGA8H, ARHGAP11B (* 616310), LOC100288637, HERC2P10, FAN1 (* 613534), MTMR10 (% 208500), TRPM1 (* 603576), MIR211 (* 613753), LOC283710, KLF13 (* 605328), OTUD7A (* 612024), CHRNA7 (* 118511)	no
24	23	5	chr1:192499786-192548394	1	q31.2	192499786	192548394	Del	48608	Rare	RGS1 (* 600323)	no
			chr22:50999319-51178264	22	q13.33	50999319	51178264	Del	178945	Rare	SYCE3 (* 615775), CPT1B (* 601987), CHKB-CPT1B, BC048192, CHKB (* 612395), CHKB-AS1, MAPK8IP2 (* 607755), ARSA (* 607574), SHANK3 (* 606230), AC000036.4, ACR (* 102480)	no
25	24	1	chr1:196799244-196891884	1	q31.3	196799244	196891884	Dup	92640	Common	CFHR1 (* 134371), CFHR4 (* 605337)	no
26	25	3	chr1:117597940-117980448	1	p13.1 - p12	117597940	117980448	Dup	382508	Rare	LOC101929099, TTF2 (* 604718), MIR942, TRIM45 (* 609318), VTCN1 (* 608162), LINC01525, MAN1A2 (* 604345)	no
			chr3:4679246-4927297	3	p26.1	4679246	4927297	Dup	248051	Rare	ITPR1 (* 147265), EGOT (* 611662)	no
			chr10:135367666-135434178	10	q26.3	135367666	135434178	Dup	66512	Common	SYCE1 (* 611486), SPRNP1	no
27	26	1	chr6:29854870-29873992	6	p22.1	29854870	29873992	Del	19122	Common	HLA-G (* 142871), HLA-H, HLA-J, AK097625	no
28	27	1	chr1:248727929-248785562	1	q44	248727929	248785562	Del	57633	Common	OR2T34, OR2T10	no
29	28		chr3:141831928-142083916	3	q23	141831928	142083916	Dup	251988	Common	TFDP2 (* 602160), GK5, XRN1 (* 607994)	no
		2	chr22:18894835-19023883	22	q11.21	18894835	19023883	Dup	129048	Common	DGCR6 (* 601279), PRODH (* 606810), DGCR5 (* 618040), DGCR9, DGCR10, DGCR2 (* 600594)	no
30	29	1	chr1:16840487-17048791	1	p36.13	16840487	17048791	Del	208304	Common	FAM231B, MIR3675, NBPF1 (* 610501), CROCCP2, MST1P2, FAM231C, FAM231A, ESPNP	no
31	30		chr3:100354612-100428336	3	q12.2	100354612	100428336	Dup	73724	Common	ADGRG7 (* 612307), TFG (* 602498)	no
		3	chr10:135254039-135377532	10	q26.3	135254039	135377532	Dup	123493	Common	SCART1, CYP2E1 (* 124040), SYCE1 (* 611486)	no
			chrX:154396991-154425684	X	q28	154396991	154425684	Del	28693	Rare	VBP1 (* 300133)	272647
32	31	1	chr1:248738898-248785562	1	q44	248738898	248785562	Del	46664	Common	OR2T10	no
33	32	4	chr1:149041933-149821717	1	q21.2	149041933	149821717	Dup	779784	Common	NBPF25P, LOC388692, FAM231D, FCGR1CP (* 601503), RNVU1-19, PPIAL4A, PPIAL4C, LINC00623, LINC00869, LOC103091866, RNVU1-20, HIST2H2BF, FCGR1A (* 146760), HIST2H3D, HIST2H4A (* 142750), HIST2H4B, HIST2H3C (* 142780), HIST2H3A (* 142780), HIST2H2AA4, HIST2H2AA3 (* 142720)	no
			chr1:248727929-248785562	1	q44	248727929	248785562	Del	57633	Common	OR2T34, OR2T10	no
			chr3:666257-1383678	3	p26.3	666257	1383678	Dup	717421	Common	LINC01266, CNTN6 (* 607220)	no
			chr16:21973762-22358382	16	p12.2	21973762	22358382	Dup	384620	Rare	UQCRC2 (* 191329), PDZD9, C16orf52, VWA3A, EEF2K (* 606968), POLR3E (* 617815), CDR2 (* 117340)	no
34	33	3	chr6:162180260-162217763	6	q26	162180260	162217763	Del	37503	Rare	PRKN (* 602544)	no
			chr8:42938288-43396776	8	p11.21 - p11.1	42938288	43396776	Dup	458488	Common	FNTA (* 134635), POMK (* 615247), HGSNAT (* 610453), POTEA (* 608915)	371396 (likely benign)
			chrX:154396991-154425684	X	q28	154396991	154425684	Del	28693	Rare	VBP1 (* 300133)	272647
35	34	3	chr3:100354612-100428336	3	q12.2	100354612	100428336	Dup	73724	Common	ADGRG7 (* 612307), TFG (* 602498)	no
			chr4:111528886-111587488	4	q25	111528886	111587488	Dup	58602	Rare	PITX2 (* 601542)	no
36	35	1	chr22:42792565-42889510	22	q13.2	42792565	42889510	Dup	96945	Common	NFAM1 (* 608740)	no
37	35	1	chr22:42792565-42889510	22	q13.2	42792565	42889510	Dup	96945	Common	NFAM1 (* 608740)	no
38	36	2	chr1:146767084-146821205	1	q21.1	146767084	146821205	Dup	54121	Rare	CHD1L (* 613039)	no
			chr2:97857471-98021592	2	q11.2	97857471	98021592	Del	164121	Common	ANKRD36, LOC100506076, LOC100506123	no
			chr10:46976157-47148546	10	q11.22	46976157	47148546	Dup	172389	Common	GPRIN2 (* 611240), NPY4R (* 601790), CH17-360D5.1, LINC00842, HNRNPA1P33	no
39	37		chr1:248727929-248785562	1	q44	248727929	248785562	Del	57633	Common	OR2T34, OR2T10	no
		2	chr6:29854870-29896710	6	p22.1	29854870	29896710	Del	41840	Common	HLA-G (* 142871), HLA-H, HLA-J , HCG4B, BC035647	291736 (benign)
			chr15:43888927-43933733	15	q15.3	43888927	43933733	Dup	44806	Common	CKMT1B (* 123290), STRC (* 606440), CATSPER2 (* 607249), AX74052, RP11-315A19.1	no
40	38	1	chr6:29854870-29896710	6	p22.1	29854870	29896710	Del	41840	Common	HLA-G (* 142871), HLA-H, HLA-J , HCG4B, BC035647	291736 (benign)
			chr7:38315240-38393721	7	p14.1	38315240	38393721	Del	78481	Common	TRGC1, TARP, TRGV1, AK096766,TRGV8, TRG-AS1, TRGV5	no
41	39	5	chr3:100354612-100445465	3	q12.2	100354612	100445465	Dup	90853	Common	ADGRG7 (* 612307), TFG (* 602498)	no
			chr14:70887313-71165134	14	q24.2	70887313	71165134	Dup	277821	Rare	ADAM21 (* 603713), ADAM20P1, ADAM20 (* 603712), MED6 (* 602984), LOC101928075, TTC9 (* 610488)	no
			chr16:29652999-30197341	16	p11.2	29652999	30197341	Del	544342	Rare	SPN (* 182160), QPRT (* 606248), C16orf54, ZG16 (* 617311), KIF22 (* 603213), MAZ (* 600999), PRRT2 (* 614386), PAGR1 (* 612033), MVP (* 605088), CDIPT (* 605893), CDIPT-AS1, SEZ6L2 (* 616667), ASPHD1, KCTD13 (* 608947), TMEM219, TAOK2 (* 613199), HIRIP3 (* 603365), INO80E, DOC2A (* 604567), C16orf92 (* 618911), FAM57B (* 615175), ALDOA (* 103850), PPP4C (* 602035), TBX6 (* 602427), YPEL3 (* 6097…	no
42	40	5	chr10:135254039-135404523	10	q26.3	135254039	135404523	Dup	150484	Common	SCART1, CYP2E1 (* 124040), SYCE1 (* 611486)	no
			chrX:31069677-31382751	X	p21.2	31069677	31382751	Dup	313074	Rare	FTHL17 (* 300308), DMD (* 300377), JA783813,MIR584, RNU6-8940, JA783807	no
43	41	2	chr1:248727929-248808452	1	q44	248727929	248808452	Del	80523	Common	OR2T34, OR2T10, OR2T11, OR2T35	no
			chr6:56267695-56290649	6	p12.1	56267695	56290649	Del	22954	Rare	no genes (COL21A1 and DST nearby )	no
44	42	4	chr8:42938288-43396776	8	p11.21 - p11.1	42938288	43396776	Dup	458488	Common	FNTA (* 134635), POMK (* 615247), HGSNAT (* 610453), POTEA (* 608915)	371396 (likely benign)
			chr14:51080352-51156393	14	q22.1	51080352	51156393	Dup	76041	Rare	ATL1 (* 606439), SAV1 (* 607203)	no
			chr15:20564608-23208901	15	q11.1 - q11.2	20564608	23208901	Dup	2644293	Common	HERC2P3, GOLGA6L6, GOLGA8CP, NBEAP1 (* 601889), MIR3118-4, MIR3118-3, MIR3118-2, POTEB3, POTEB (* 608912), POTEB2, NF1P2, MIR5701-3, MIR5701-1, MIR5701-2, LINC01193, LOC646214, CXADRP2, LOC101927079, LOC727924, OR4M2, OR4N4, OR4N3P, MIR1268A, REREP3, MIR4509-3, MIR4509-2, MIR4509-1, GOLGA8DP, GOLGA6L1, GOLGA6L22, TUBGCP5 (* 608147), CYFIP1 (* 606322), NIPA2 (* 608146), NIPA1 (* 608145), LOC283683…	no
45	43	3	chr14:51080352-51156393	14	q22.1	51080352	51156393	Dup	76041	Rare	ATL1 (* 606439), SAV1 (* 607203)	no
46	44	1	chr1:248727929-248808452	1	q44	248727929	248808452	Del	80523	Common	OR2T34, OR2T10, OR2T11, OR2T35	no
47	45	3	chr5:68595931-68635755	5	q13.2	68595931	68635755	Dup	39824	Rare	CCDC125 (* 613781)	no
			chr10:80069221-80246940	10	q22.3	80069221	80246940	Dup	177719	Rare	LINC00595 (KCNMA1 nearby)	no
			chr11:60372917-60416249	11	q12.2	60372917	60416249	Del	43332	Rare	LINC00301	no
			chrX:1731671-1755786	X	p22.33	1731671	1755786	Dup	24115	Common	ASMT (* 300015)	no
			chrY:1681671-1705786	Y	p11.32	1681671	1705786	Dup	24115	Rare	ASMT (* 402500)	no
48	46	3	chr12:66877353-66901498	12	q14.3	66877353	66901498	Del	24145	Rare	GRIP1 (* 604597)	no
			chrX:134688525-134800326	X	q26.3	134688525	134800326	Dup	111801	Rare	INTS6L	no
49	47	3	chrX:1737815-1783772	X	p22.33	1737815	1783772	Dup	45957	Rare	ASMT (* 300015)	no
50	48	2	chr16:78050510-78072739	16	q23.1	78050510	78072739	Del	22229	Common	CLEC3A (* 613588)	412201 (Uncertain)
			chr16:80471270-80548249	16	q23.2	80471270	80548249	Del	76979	Rare	LOC102724084	no
51	49	2	chr10:46984913-47148546	10	q11.22	46984913	47148546	Del	163633	Common	GPRIN2 (* 611240), NPY4R (* 601790), CH17-360D5.1, LINC00842, HNRNPA1P33	no
52	50	1	chr4:71552-117405	4	p16.3	71552	117405	Dup	45853	Common	ZNF595, ZNF718	no
53	51	2	chr1:248727929-248808452	1	q44	248727929	248808452	Del	80523	Common	OR2T34, OR2T10, OR2T11, OR2T35	no
			chr6:29854870-29896710	6	p22.1	29854870	29896710	Del	41840	Common	HLA-G (* 142871), HLA-H, HLA-J , HCG4B, BC035647	291736 (benign)
54	52	2	chr6:32480027-32521929	6	p21.32	32480027	32521929	Dup	41902	Common	HLA-DRB5 (* 604776), HLA-DRB6 (* 142860)	no
55	53	2	chr13:71013422-71081277	13	q21.33	71013422	71081277	Dup	67855	Rare	no genes (KLHL1 nearby)	no
			chr16:81187112-81285370	16	q23.2	81187112	81285370	Del	98258	Rare	PKD1L2 (* 607894), BCO1 (* 605748)	no
56	54	2	chr1:148936653-149243967	1	q21.2	148936653	149243967	Del	307314	Common	NBPF25P, LOC645166	no
			chr22:42792565-42945064	22	q13.2	42792565	42945064	Dup	152499	Common	NFAM1 (* 608740), SERHL (* 607979), RRP7A (* 619449)	no
57	55	4	chr8:10595305-10754488	8	p23.1	10595305	10754488	Dup	159183	Rare	PINX1 (* 606505), MIR1322, LOC101929229, XKR6	no
			chr10:135254039-135377532	10	q26.3	135254039	135377532	Dup	123493	Common	SCART1, CYP2E1 (* 124040), SYCE1 (* 611486)	no
			chr22:18894835-19023883	22	q11.21	18894835	19023883	Dup	129048	Common	DGCR6 (* 601279), PRODH (* 606810), DGCR5 (* 618040), DGCR9, DGCR10, DGCR2 (* 600594)	no
			chrX:6081799-6445321	X	p22.31	6081799	6445321	Dup	363522	Rare	NLGN4X (* 300427), MIR4770	no
58	56	2	chr1:149041933-149378266	1	q21.2	149041933	149378266	Del	336333	Common	NBPF25P, LOC388692, FAM231D, FCGR1CP (* 601503)	no
59	57		chr14:51080352-51156393	14	q22.1	51080352	51156393	Dup	76041	Rare	ATL1 (* 606439), SAV1 (* 607203)	no
		3	chrX:1731671-1746762	X	p22.33	1731671	1746762	Dup	15091	Common	ASMT (* 300015)	no
			chrY:1681671-1696762	Y	p11.32	1681671	1696762	Dup	15091	Rare	ASMT (* 402500)	no
60	58	1							0		No interresting genes	no
61	59	3	chr6:32521870-32565064	6	p21.32	32521870	32565064	Del	43194	Common	HLA-DRB6 (* 142860), HLA-DRB1 (* 142857)	no
			chr11:117266818-117343844	11	q23.3	117266818	117343844	Dup	77026	Rare	CEP164 (* 614848), DSCAML1 (* 611782)	no
62	60	3	chr4:71162798-71283216	4	q13.3	71162798	71283216	Del	120418	Common	CABS1 (* 618600), SMR3A (* 618340), SMR3B (* 611593), OPRPN (* 608936)	no
			chr6:29854870-29873992	6	p22.1	29854870	29873992	Del	19122	Common	HLA-G (* 142871), HLA-H, HLA-J, AK097625	no
			chr12:49359096-49387796	12	q13.12	49359096	49387796	Dup	28700	Rare	WNT10B (* 601906), WNT1 (* 164820)	no
63	61	2	chrX:154396991-154425684	X	q28	154396991	154425684	Del	28693	Rare	VBP1 (* 300133)	272647
64	62	2	chr6:29854870-29887327	6	p22.1	29854870	29887327	Del	32457	Common	HLA-G (* 142871), HLA-H, HLA-J, AK097625	no
			chrX:130657079-130960617	X	q26.2	130657079	130960617	Dup	303538	Rare	OR13H1, FIRRE (* 300999), IGSF1 (* 300137)	no
65	63	2	chr9:35736945-36088002	9	p13.3	35736945	36088002	Dup	351057	Rare	CREB3 (* 606443), GBA2 (* 609471), RGP1 (* 615742), MSMP (* 612191), NPR2 (* 607072), SPAG8 (* 605731), HINT2 (* 609997), FAM221B, TMEM8B (* 616888), LINC00950, OR13J1, HRCT1, LINC00961 (* 617627), OR2S2, RECK (* 605227)	no
			chr13:64287498-64344384	13	q21.31	64287498	64344384	Del	56886	Common	LINC00395, OR7E156P	no
66	64	2	chr11:8497196-8598491	11	p15.4	8497196	8598491	Dup	101295	Rare	STK33 (* 607670)	no
67	65		chr1:248727929-248785562	1	q44	248727929	248785562	Del	57633	Common	OR2T34, OR2T10	no
		2	chr6:29854870-29896710	6	p22.1	29854870	29896710	Del	41840	Common	HLA-G (* 142871), HLA-H, HLA-J , HCG4B, BC035647	291736 (benign)
			chr10:135254039-135404523	10	q26.3	135254039	135404523	Dup	150484	Common	SCART1, CYP2E1 (* 124040), SYCE1 (* 611486)	no
68	66	3	chr12:15843698-15921626	12	p12.3	15843698	15921626	Del	77928	Rare	EPS8 (* 614987)	no
			chrX:154396991-154425684	X	q28	154396991	154425684	Del	28693	Rare	VBP1 (* 300133)	272647
69	67	2	chr3:118726384-118800279	3	q13.32	118726384	118800279	Dup	73895	Common	IGSF11 (* 608351)	no
			chrX:121002491-121157997	X	q25	121002491	121157997	Del	155506	Rare	no genes	no
70	68	2	chr5:162688104-162824370	5	q34	162688104	162824370	Del	136266	Rare	no genes	no
			chrX:1731671-1748307	X	p22.33	1731671	1748307	Dup	16636	Common	ASMT (* 300015)	no
			chrY:1681671-1698307	Y	p11.32	1681671	1698307	Dup	16636	Rare	ASMT (* 402500)	no
71	69		chr5:162688104-162824370	5	q34	162688104	162824370	Del	136266	Rare	no genes	no
		2	chrX:1731671-1748307	X	p22.33	1731671	1748307	Dup	16636	Common	ASMT (* 300015)	no
			chrY:1681671-1698307	Y	p11.32	1681671	1698307	Dup	16636	Rare	ASMT (* 402500)	no
72	70	3	chr19:28272497-29106240	19	q11 - q12	28272497	29106240	Dup	833743	Rare	LINC00662, LOC101927151, LOC100420587	no
			chr20:41480071-41532148	20	q12	41480071	41532148	Dup	52077	Rare	PTPRT (* 608712)	no
73	71	1	chr6:29854870-29887327	6	p22.1	29854870	29887327	Del	32457	Common	HLA-G (* 142871), HLA-H, HLA-J, AK097625	no
74	72	2	chr6:29854870-29896710	6	p22.1	29854870	29896710	Del	41840	Common	HLA-G (* 142871), HLA-H, HLA-J , HCG4B, BC035647	291736 (benign)
			chr8:83567758-83735185	8	q21.13	83567758	83735185	Del	167427	Rare	no genes	no
			chr11:21190457-21214883	11	p15.1	21190457	21214883	Del	24426	Common	NELL1 (* 602319)	no
75	73	2	chr22:18894835-19023883	22	q11.21	18894835	19023883	Dup	129048	Common	DGCR6 (* 601279), PRODH (* 606810), DGCR5 (* 618040), DGCR9, DGCR10, DGCR2 (* 600594)	no
76	74	2	chr2:95654079-95684095	2	q11.1	95654079	95684095	Del	30016	Rare	no genes	no
77	75	3	chr14:61067907-61203283	14	q23.1	61067907	61203283	Dup	135376	Rare	SIX1 (* 601205), SIX4 (* 606342), MNAT1 (* 602659)	no
78	76	1	chr1:155179763-155193245	1	q22	155179763	155193245	Dup	13482	Common	MTX1 (* 600605), GBAP1	no
			chr16:14968855-15110727	16	p13.11	14968855	15110727	Del	141872	Common	NOMO1 (* 609157), MIR3179-4, MIR3179-2, MIR3179-3, MIR3179-1, MIR3670-3, MIR3670-4, MIR3670-2, MIR3670-1, MIR3180-1, MIR3180-3, MIR3180-2, LOC100288162, MIR6511A4, MIR6511A3, MIR6511A2, MIR6511A1, MIR6770-3, MIR6770-1, MIR6770-2, NPIPA1 (* 606406), PDXDC1 (* 614244)	no
79	77	2	chr2:209026391-209088271	2	q34	209026391	209088271	Del	61880	Rare	CRYGA (* 123660), C2orf80 (* 615536)	no
80	78	2	chr1:248727929-248808452	1	q44	248727929	248808452	Del	80523	Common	OR2T34, OR2T10, OR2T11, OR2T35	no
			chr12:61267545-61428758	12	q14.1	61267545	61428758	Del	161213	Rare	no genes	no
			chr19:7676263-7879580	19	p13.2	7676263	7879580	Dup	203317	Rare	CAMSAP3 (* 612685), MIR6792, XAB2 (* 610850), PET100 (* 614770), PCP2 (* 619344), STXBP2 (* 601717), RETN (* 605565), MCEMP1 (* 609565), TRAPPC5 (* 614781), FCER2 (* 151445), CLEC4G (* 616256), CD209 (* 604672), CLEC4M (* 605872), CLEC4GP1	no
81	79	2	chr6:29854870-29887327	6	p22.1	29854870	29887327	Del	32457	Common	HLA-G (* 142871), HLA-H, HLA-J, AK097625	no
			chr12:108955022-109031475	12	q23.3 - q24.11	108955022	109031475	Dup	76453	Rare	SART3 (* 611684), ISCU (* 611911), TMEM119 (* 618989), SELPLG (* 600738), MIR4496	no
82	80		chr5:37487581-37576773	5	p13.2	37487581	37576773	Del	89192	Rare	WDR70 (* 617233)	no
		3	chr10:135352372-135434178	10	q26.3	135352372	135434178	Dup	81806	Common	CYP2E1 (* 124040), SYCE1 (* 611486), SPRNP1	no
			chr17:71016656-71051102	17	q25.1	71016656	71051102	Del	34446	Rare	SLC39A11 (* 616508)	no
83	81	4	chr8:637318-1196615	8	p23.3	637318	1196615	Dup	559297	Rare	ERICH1, ERICH1-AS1, LOC401442	no
			chr17:932623-1145563	17	p13.3	932623	1145563	Dup	212940	Common	ABR (* 600365)	no
84	82	3	chr1:248738898-248785562	1	q44	248738898	248785562	Del	46664	Common	OR2T10	no
			chr10:27624839-27695910	10	p12.1	27624839	27695910	Del	71071	Common	PTCHD3 (* 611791)	no
			chr10:135254039-135404523	10	q26.3	135254039	135404523	Dup	150484	Common	SCART1, CYP2E1 (* 124040), SYCE1 (* 611486)	no
			chr12:59075529-59191483	12	q14.1	59075529	59191483	Dup	115954	Rare	LOC101927653, LOC100506869	no
			chr17:161423-271814	17	p13.3	161423	271814	Dup	110391	Common	RPH3AL (* 604881), LOC100506388, C17orf97	no
85	83	2	chr1:248727929-248808452	1	q44	248727929	248808452	Del	80523	Common	OR2T34, OR2T10, OR2T11, OR2T35	no
			chr6:29854870-29873992	6	p22.1	29854870	29873992	Del	19122	Common	HLA-G (* 142871), HLA-H, HLA-J, AK097625	no
86	84	1	chr1:16927124-17276064	1	p36.13	16927124	17276064	Dup	348940	Common	NBPF1 (* 610501), CROCCP2, MST1P2, FAM231C, FAM231A, MIR3675, ESPNP, MST1L, LOC105376805, CROCC (* 615776)	no
			chr10:46976157-47604877	10	q11.22	46976157	47604877	Dup	628720	Common	GPRIN2 (* 611240), NPY4R (* 601790), CH17-360D5.1, LINC00842, HNRNPA1P33, ANXA8 (* 602396), FAM25C, FAM25G, AGAP9, BMS1P6, FAM35DP, ANTXRLP1	no
			chr15:20432851-22558756	15	q11.1 - q11.2	20432851	22558756	Dup	2125905	Common	CHEK2P2, HERC2P3, GOLGA6L6, GOLGA8CP, NBEAP1 (* 601889), MIR3118-4, MIR3118-3, MIR3118-2, POTEB3, POTEB (* 608912), POTEB2, NF1P2, MIR5701-3, MIR5701-1, MIR5701-2, LINC01193, LOC646214, CXADRP2, LOC101927079, LOC727924, OR4M2, OR4N4, OR4N3P, MIR1268A, REREP3	no
87	85	4	chr6:266079-389482	6	p25.3	266079	389482	Del	123403	Common	DUSP22 (* 616778)	no
			chrX:73950867-74152687	X	q13.3	73950867	74152687	Dup	201820	Rare	NEXMIF (* 300524)	no
88	86	2	chr16:14968855-15131782	16	p13.11	14968855	15131782	Del	162927	Common	NOMO1 (* 609157), MIR3179-4, MIR3179-2, MIR3179-3, MIR3179-1, MIR3670-3, MIR3670-4, MIR3670-2, MIR3670-1, MIR3180-1, MIR3180-3, MIR3180-2, LOC100288162, MIR6511A4, MIR6511A3, MIR6511A2, MIR6511A1, MIR6770-3, MIR6770-1, MIR6770-2, NPIPA1 (* 606406), PDXDC1 (* 614244), NTAN1 (* 615367)	no
			chr22:18894835-19023883	22	q11.21	18894835	19023883	Dup	129048	Common	DGCR6 (* 601279), PRODH (* 606810), DGCR5 (* 618040), DGCR9, DGCR10, DGCR2 (* 600594)	no
89	87	1	chr3:151513431-151542568	3	q25.1	151513431	151542568	Del	29137	Common	MIR548H2 (* 612426), AADACL2-AS1, AADAC (* 600338)	no
			chrX:103261576-103288063	X	q22.2	103261576	103288063	Dup	26487	Common	H2BFWT (* 300507)	no
90	88	1	chr16:14968855-15110727	16	p13.11	14968855	15110727	Del	141872	Common	NOMO1 (* 609157), MIR3179-4, MIR3179-2, MIR3179-3, MIR3179-1, MIR3670-3, MIR3670-4, MIR3670-2, MIR3670-1, MIR3180-1, MIR3180-3, MIR3180-2, LOC100288162, MIR6511A4, MIR6511A3, MIR6511A2, MIR6511A1, MIR6770-3, MIR6770-1, MIR6770-2, NPIPA1 (* 606406), PDXDC1 (* 614244)	no
91	89	1	chr12:131733354-131815396	12	q24.33	131733354	131815396	Del	82042	Common	LINC02415	no
92	90	2	chr2:37947008-37994074	2	p22.2	37947008	37994074	Del	47066	Rare	no genes	no
			chr2:97764880-98021592	2	q11.2	97764880	98021592	Del	256712	Common	ANKRD36, LOC100506076, LOC100506123	no
			chr10:135254039-135377532	10	q26.3	135254039	135377532	Dup	123493	Common	SCART1, CYP2E1 (* 124040), SYCE1 (* 611486)	no
93	91	1	chr2:132115888-132217492	2	q21.1	132115888	132217492	Dup	101604	Common	RAB6D, LINC01120, NOC2LP2	no
94	91	1	chr2:132115888-132217492	2	q21.1	132115888	132217492	Dup	101604	Common	RAB6D, LINC01120, NOC2LP2	no
95	92	4	chr7:39924145-40173449	7	p14.1	39924145	40173449	Dup	249304	Rare	CDK13 (* 603309), MPLKIP (* 609188)	no
			chr18:34828624-35158932	18	q12.2	34828624	35158932	Dup	330308	Rare	CELF4 (* 612679), LOC105372068, SNORA111	no
96	93	1	chr22:42907787-42945064	22	q13.2	42907787	42945064	Dup	37277	Common	SERHL (* 607979), RRP7A (* 619449)	no
97	94	2	chr1:248738898-248785562	1	q44	248738898	248785562	Del	46664	Common	OR2T10	no
			chr3:100334451-100445465	3	q12.2	100334451	100445465	Dup	111014	Common	ADGRG7 (* 612307), TFG (* 602498)	no
			chr6:29854870-29887327	6	p22.1	29854870	29887327	Del	32457	Common	HLA-G (* 142871), HLA-H, HLA-J, AK097625	no
			chrY:15704763-16089503	Y	q11.221	15704763	16089503	Dup	384740	Rare	TMSB4Y (* 400017)	no
98	95		chr11:103191816-103270554	11	q22.3	103191816	103270554	Del	78738	Rare	DYNC2H1 (* 603297)	no
		2	chr15:58483602-58519982	15	q21.3	58483602	58519982	Del	36380	Rare	ALDH1A2 (* 603687)	no
			chr17:19536309-19621954	17	p11.2	19536309	19621954	Dup	85645	Rare	ALDH3A2 (* 609523), SLC47A2 (* 609833)	no

## Sheet: Foglio4
CHRFAM7A	GOLGA8R,	ULK4P1,	ULK4P2,	GOLGA8H,	ARHGAP11B	LOC100288637,	HERC2P10,	FAN1	MTMR10	TRPM1	MIR211	LOC283710,	KLF13	OTUD7A	CHRNA7

## Sheet: Foglio3
	chrX:8480218-8604859
	chrX:104007004-104048812
	chrX:1612778-1629414
	chrY:1612778-1629414
			chrY:1612778-1629414
			chrX:1612778-1636893
			chrY:1612778-1636893
			chrX:1618922-1664879
			chrX:1612778-1627869
			chrY:1612778-1627869

## Sheet: Foglio1
	NOTA 1
	CHRFAM7A	Pinto et al., 2010 S7b
	ARHGAP11B	SFARI database, Pinto et al., 2010 S7b
	FAN1	SFARI database
	MTMR10	Pinto et al., 2010 S7b
	TRPM1	SFARI database, Pinto et al., 2010 S7b
	KLF13	Pinto et al., 2010 S7b
	OTUD7A	Pinto et al., 2010 S7b
	CHRNA7	SFARI database, Pinto et al., 2010 S7b
	NOTA 2
	CHKB	Visser et. al 2016, SFARI database update March 2016; Pinto et al 2014_table S6C
	MAPK8IP2	SFARI database
	SHANK3	Betancur et al., 2011, Pinto et al., 2010 S7b, SFARI database, AutismKB ; Vissers et al.2016; Casanova et al. 2016; Pinto et al 2014_Table S6A
	ACR	Pinto et al., 2010 S7b
	NOTA 3
	SEZ6L2	#N/A
	KCTD13	#N/A
	TAOK2	#N/A
	MAPK3	#N/A
	NOTA 4
	TUBGCP5	Sanders et al., 2012, SFARI database, AutismKB, Pinto et al., 2010 S7b
	CYFIP1	SFARI database, AutismKB, Pinto et al., 2010 S7b
	NIPA2	SFARI database, Pinto et al., 2010 S7b
	NIPA1	SFARI database, AutismKB, Pinto et al., 2010 S7b
	NOTA 5
	CDK13	#N/A
	MPLKIP	#N/A

## Sheet: Foglio2
nota 1	ARHGAP11B	#N/A	#N/A	#N/A	#N/A	#N/A	#N/A	#N/A
	FAN1	#N/A	#N/A	#N/A	#N/A	#N/A	#N/A	#N/A
	TRPM1	#N/A	#N/A	#N/A	#N/A	#N/A	#N/A	#N/A
	OTUD7A	#N/A	#N/A	#N/A	#N/A	#N/A	#N/A	#N/A
	CHRNA7	#N/A	#N/A	#N/A	#N/A	#N/A	#N/A	#N/A
nota 2	CHKB	Choline kinase beta	ENSG00000100288	22	Rare Single Gene Mutation, Syndromic	0	1	6
	SHANK3	SH3 and multiple ankyrin repeat domains 3	ENSG00000251322	22	Rare Single Gene Mutation, Syndromic, Genetic Association, Functional	1	1	92
	OTUD7A	OTU deubiquitinase 7A	ENSG00000169918	15	Rare Single Gene Mutation, Functional	2	0	4
	CHRNA7	cholinergic receptor, nicotinic, alpha 7	ENSG00000175344	15	Rare Single Gene Mutation	2	0	14
	SHANK3	SH3 and multiple ankyrin repeat domains 3	ENSG00000251322	22	Rare Single Gene Mutation, Syndromic, Genetic Association, Functional	1	1	92
